# Supplementary material for: An experimental test of temperature‐dependent selection on mitochondrial haplotypes in Callosobruchus maculatus seed beetles
Source: Ecol Evol. 2020 Sep 17;10(20):11387–98. doi: 10.1002/ece3.6775 (PMC7593184; doi:10.1002/ece3.6775)
Supplement: Supplementary file 2 — Table S1 [file ECE3-10-11387-s002.xlsx]

## Sheet: Sheet1
BRA	CAL	YEM	Line id	Temp	Nuclear background
0.411683	0.391671	0.196646	23C-Mix-bra-1a	23	BRA
0.391462	0.37051	0.238028	23C-Mix-bra-1b	23	BRA
0.358789	0.414244	0.226968	23C-Mix-bra-2a	23	BRA
0.395444	0.429158	0.175398	23C-Mix-bra-2b	23	BRA
0.2702	0.457863	0.271937	23C-Mix-ca-1a	23	CA
0.265771	0.395568	0.338661	23C-Mix-ca-1b	23	CA
0.264917	0.407237	0.327846	23C-Mix-ca-2a	23	CA
0.318097	0.317182	0.36472	23C-Mix-ca-2b	23	CA
0.341225	0.42862	0.230155	23C-Mix-yem-1a	23	YEM
0.299081	0.329073	0.371846	23C-Mix-yem-1b	23	YEM
0.426951	0.426558	0.146491	23C-Mix-yem-2a	23	YEM
0.380784	0.390558	0.228659	23C-Mix-yem-2b	23	YEM
0.348529	0.313396	0.338074	35C-Mix-bra-1a	35	BRA
0.274049	0.54959	0.176361	35C-Mix-bra-1b	35	BRA
0.365941	0.521564	0.112494	35C-Mix-bra-2a	35	BRA
0.24243	0.506052	0.251518	35C-Mix-bra-2b	35	BRA
0.281367	0.527283	0.19135	35C-Mix-ca-1a	35	CA
0.234746	0.411556	0.353698	35C-Mix-ca-1b	35	CA
0.27068	0.615352	0.113969	35C-Mix-ca-2a	35	CA
0.289384	0.466761	0.243855	35C-Mix-ca-2b	35	CA
0.321771	0.487801	0.190428	35C-Mix-yem-1a	35	YEM
0.281111	0.412554	0.306335	35C-Mix-yem-1b	35	YEM
0.224846	0.427191	0.347964	35C-Mix-yem-2b	35	YEM
